# Supplementary material for: Polyhedral Ferraboranes with Iron Carbonyl Vertices: Carbonyl Migration Processes in the Iron Tetracarbonyl Derivatives
Source: J Phys Chem A. 2023 Jul 11;127(28):5887–98. doi: 10.1021/acs.jpca.3c02944 (PMC10364080; doi:10.1021/acs.jpca.3c02944)
Supplement: Supplementary file 2 — jp3c02944_si_002.xyz [file jp3c02944_si_002.xyz]

FeB10C3-1
  B     -3.011302    0.601797   -1.633595
  B     -2.737793    2.136644   -0.767972
  Fe    -1.335128    1.644344    0.901881
  B     -0.809377   -0.315362   -0.119350
  B     -1.402712   -0.113673   -1.790366
  B     -3.281106    0.784367    0.121375
  B     -2.531964   -0.734865   -0.585485
  B     -1.638939    1.613859   -2.135429
  B     -2.162377   -0.246953    1.046822
  B     -0.314732    1.056738   -1.000834
  B     -1.051714    2.679580   -0.910473
  H      0.852863    1.275765   -1.130355
  H     -1.019070   -0.799760   -2.677570
  H      0.017440   -1.056415    0.315519
  H     -2.421653   -1.019620    1.908771
  H     -0.581573    3.755750   -1.035621
  H     -1.551642    2.046758   -3.236417
  H     -3.017923   -1.813133   -0.658223
  H     -4.303542    0.864166    0.730217
  H     -3.912857    0.484828   -2.394278
  H     -3.369330    3.150323   -0.726685
  C      0.341738    2.172327    1.211878
  O      1.422133    2.513188    1.434372
  C     -2.082757    3.156364    1.490258
  O     -2.566027    4.126086    1.887972
  C     -1.449391    0.887180    2.517328
  O     -1.385118    0.660602    3.657361
FeB10C3-2
  B     -1.418418   -0.418273   -0.163155
  Fe    -2.977768    1.046651   -0.206554
  B     -1.507871    0.794500    1.272787
  B      0.304403    1.806737   -0.441858
  B      0.050194    1.540850    1.387089
  B      0.252301   -0.063032   -0.679625
  B     -2.692936   -0.357331    1.238465
  B      1.233724    0.691333    0.491376
  B     -0.063988   -0.286207    1.095086
  B     -1.120270    1.025679   -1.212746
  B     -1.250171    2.227197    0.274241
  H     -3.200207   -1.292786    1.743085
  H     -2.111698    0.355991    2.321419
  H      0.336191    2.177898    2.345736
  H      0.941390    2.633378   -1.008347
  H      2.395850    0.602143    0.678350
  H      0.717741   -0.766837   -1.512234
  H      0.082824   -1.198552    1.837087
  H     -1.747863   -1.554735   -0.341780
  H     -1.159756    1.162923   -2.394448
  H     -1.484648    3.381766    0.420456
  C     -4.133334    1.824999    0.888884
  O     -4.870558    2.334541    1.622720
  C     -3.191401    2.275526   -1.468025
  O     -3.386346    3.086610   -2.269490
  C     -4.027831   -0.140274   -1.001461
  O     -4.694140   -0.933089   -1.518558
FeB10C3M2-1
Fe                   2.009887   -0.823032    1.974422
 B                   0.802799    2.184813    0.792404
 B                   0.952594   -0.649524    0.056385
 B                  -1.106158    0.621327    1.709453
 B                  -0.429570    2.138668    1.927913
 B                  -0.731852   -0.071552    0.105318
 B                  -0.848210    1.692916    0.293103
 B                   0.736822    0.909630    2.252233
 B                  -0.027984   -0.832864    1.534150
 B                   1.907175    0.752393    0.610066
 B                   0.570805    0.993024   -0.518034
 H                   1.221406   -1.468245   -0.783617
 H                  -0.626689   -1.782452    1.968760
 H                   2.979515    1.165185    0.251467
 H                   1.410380    3.208718    0.611530
 H                  -0.806490    3.019722    2.648259
 H                  -1.663996    2.325666   -0.329418
 H                  -2.111297    0.325401    2.303032
 H                  -1.570102   -0.638469   -0.545939
 H                   0.776477    1.277140   -1.669197
 H                   1.027267    1.215246    3.382285
 C                   1.474006   -1.656276    3.413123
 O                   1.137598   -2.207527    4.371165
 C                   2.757392   -2.182302    1.206395
 O                   3.259504   -3.091207    0.696093
 C                   3.484454   -0.023324    2.462897
 O                   4.461022    0.493403    2.800725
FeB10C3M2-2
 B                  -1.615879   -1.639725    0.406578
 B                  -2.231844    0.221279    0.246392
 B                  -0.556879    0.909665    0.090829
 B                  -0.168019   -1.629623    1.354248
 B                  -1.057402   -1.452237   -1.482749
Fe                  -1.576723    0.650621   -1.820239
 B                   0.274188   -0.240136   -1.106269
 B                   0.267848   -1.785061   -0.247153
 B                   0.659840   -0.270072    0.623653
 B                  -0.911813   -0.141128    1.473683
 B                  -2.566349   -1.003361   -0.890084
 H                   0.136856   -2.355344    2.262233
 H                   1.738205    0.093189    1.019255
 H                   0.992122   -2.677208   -0.612254
 H                   1.204557   -0.040537   -1.846056
 H                  -0.284268    2.045376    0.385719
 H                  -0.942232   -2.273185   -2.359441
 H                  -2.290712   -2.550925    0.818090
 H                  -1.172530    0.344472    2.545682
 H                  -3.117365    0.821918    0.803798
 H                  -3.635285   -1.455822   -1.202047
 C                  -0.938966    2.265606   -1.957874
 O                  -0.539420    3.337214   -2.109339
 C                  -3.262656    1.040483   -2.000500
 O                  -4.371310    1.330812   -2.142979
 C                  -1.176004    0.141312   -3.436554
 O                  -0.905574   -0.155169   -4.518125
FeB10C4-1
  Fe    -2.590782   -1.241467    0.763139
  B     -2.244743    0.853304    0.758114
  B      0.869493    0.723101   -0.509421
  B      0.653830   -1.006546   -0.426591
  B     -1.044423   -1.428746   -0.784890
  B     -1.150476   -0.120139    1.826966
  B     -0.422871   -1.458064    0.893439
  B     -1.949416    0.159013   -0.787756
  B      0.461139    0.130648    1.026375
  B     -0.337817    0.028226   -1.532515
  B     -0.676731    1.311819   -0.222375
  H      1.840475    1.353174   -0.747220
  H      1.264772    0.421640    1.859139
  H     -0.277257    0.132245   -2.712108
  H      1.547258   -1.745745   -0.673514
  H     -1.236577   -2.355262   -1.506372
  H     -2.764849    0.583787   -1.548639
  H     -1.551788    1.111890    1.922031
  H     -0.014071   -2.339136    1.590317
  H     -0.712155    2.504379   -0.220470
  H     -3.047129    1.702979    0.976137
  C     -3.978819   -0.693592    1.713707
  O     -4.889803   -0.342107    2.340504
  C     -3.587726   -1.762993   -0.607553
  O     -4.253320   -2.100621   -1.489818
  C     -1.229223   -0.546531    3.257729
  O     -1.300992   -0.942047    4.335466
  C     -2.495673   -2.869973    1.469059
  O     -2.452640   -3.935542    1.918757
FeB10C4-2
  B     -1.161237   -2.502309    0.549535
  Fe    -2.272608    0.179578    1.625499
  B     -0.337961    0.360187    2.367171
  B      0.365273   -1.696916    0.430252
  B     -0.844521   -1.459298   -0.846915
  B     -1.486417    0.171489   -0.473143
  B     -0.404132    1.016156    0.643197
  B      0.267810   -0.178931   -0.474819
  B      0.792366   -0.181637    1.220852
  B     -0.539000   -1.356001    1.997497
  B     -2.418687   -1.298255   -0.064446
  H      1.244328   -2.494719    0.450514
  H      1.919145   -0.053316    1.570554
  H      1.050476    0.206011   -1.277250
  H     -0.210413    2.181671    0.514863
  H     -0.079017    0.875810    3.401340
  H     -0.878194   -1.989241   -1.907708
  H     -1.198716   -3.682779    0.574896
  H     -3.451054   -1.588882   -0.569404
  H     -2.034793    0.835517   -1.294838
  H     -0.420489   -1.933276    3.033162
  C     -2.908176   -0.117833    3.283054
  O     -3.276290   -0.291530    4.358442
  C     -2.069642    1.905511    2.028713
  O     -2.086230    3.017569    2.348100
  C     -2.397005   -1.873545    1.511689
  O     -3.132075   -2.565428    2.200775
  C     -3.859056    0.536515    0.860931
  O     -4.883960    0.787808    0.395947
FeB11C3-1
  B     -2.007722   -1.246960    0.153982
  B     -0.252217   -1.287476    0.453755
  Fe    -2.021679    2.215462   -0.429959
  B     -1.153599    1.191416    1.005396
  B      0.143082    1.525474   -0.178375
  B     -0.643972    0.754002   -1.557602
  B      0.291947    0.285788    1.109587
  B      0.583234   -0.133775   -0.615760
  B     -2.674150    0.313694    0.657825
  B     -2.348250    0.022619   -1.052197
  B     -1.319708   -0.406814    1.588110
  B     -0.886137   -0.957671   -1.200093
  H     -0.454616    1.120976   -2.674631
  H      0.906489    2.432126   -0.157228
  H     -1.659647    2.443466    1.132591
  H     -1.532810   -0.707086    2.715015
  H     -3.712129    0.448569    1.214452
  H      1.141900    0.442278    1.921048
  H     -3.225016   -0.068344   -1.852934
  H     -0.823127   -1.728375   -2.101675
  H     -2.703275   -2.202855    0.238583
  H      0.274447   -2.305158    0.756721
  H      1.665056   -0.325059   -1.060200
  C     -1.196866    3.785714   -0.720186
  O     -0.674031    4.795272   -0.900369
  C     -3.687556    2.721308    0.015540
  O     -4.751119    3.053605    0.304389
  C     -2.505833    2.151966   -2.159001
  O     -2.882592    2.281978   -3.242537
FeB11C3M2-1
 B                  -0.957945    0.030764    1.317634
 B                   0.124394    0.459795   -1.883676
 B                   0.632880   -0.525061    0.773587
 B                  -0.830496   -1.331823    0.182519
 B                   0.502230   -0.989615   -0.934891
 B                   1.205590    0.578047   -0.485737
 B                  -1.390168    1.498640    0.424671
 B                  -0.006160    1.846895   -0.731110
 B                  -2.099300   -0.111140   -0.031217
Fe                  -1.888689    1.286311   -1.690341
 B                  -1.175418   -0.764826   -1.460365
 B                   0.293382    1.214232    0.897743
 H                  -3.211659   -0.461014    0.266939
 H                  -1.114537   -2.453608    0.511421
 H                  -1.333179   -0.124401    2.450089
 H                   0.815739    1.905916    1.732024
 H                   1.398065   -1.075585    1.522226
 H                   0.645363    0.541839   -2.965912
 H                  -1.632566   -1.552963   -2.248091
 H                   1.175283   -1.867625   -1.407663
 H                  -2.001168    2.353993    1.012789
 H                   2.374284    0.817078   -0.640947
 H                   0.410523    2.951172   -0.969086
 C                  -3.601084    0.967880   -1.637667
 O                  -4.741121    0.800000   -1.662263
 C                  -2.015185    3.023151   -1.653139
 O                  -2.141897    4.168282   -1.644090
 C                  -1.733267    1.066200   -3.411631
 O                  -1.686510    0.928697   -4.554717
FeB11C4-1
  B     -2.037141    0.019398   -2.139059
  B     -1.658321    1.710370   -1.753114
  B     -1.599917    1.884293    0.011163
  B     -0.367538    0.794445    0.716389
  B     -0.841702   -0.926620    0.363567
  B     -0.807592   -1.086647   -1.447088
  B     -2.828722    0.845545   -0.764789
  B     -2.340578   -0.860792   -0.575776
  B     -0.366906    0.586701   -2.240145
  B     -2.071031    0.287405    0.752302
  Fe     0.998752   -0.208438   -0.626599
  B     -0.096370    1.746191   -0.903490
  H     -1.856366    2.894376    0.575604
  H     -0.145768    1.124233    1.855960
  H     -1.902762    2.609931   -2.484982
  H     -2.608262   -0.310336   -3.123904
  H      0.654871    2.665393   -0.962108
  H      0.181588    0.650396   -3.292687
  H     -2.624159    0.243404    1.797844
  H     -3.097406   -1.769867   -0.528589
  H     -3.979742    1.129510   -0.776187
  H     -0.898729   -2.179788   -1.946976
  H     -0.643915   -1.831118    1.110786
  C      2.386546    0.515009   -1.505997
  O      3.259183    0.996295   -2.079563
  C      0.864904   -1.381469   -2.040704
  O      1.354700   -2.019627   -2.894547
  C      1.791008   -1.506040    0.324786
  O      2.303346   -2.337956    0.933021
  C      1.402232    0.975656    0.734058
  O      2.192706    1.586156    1.350877
FeB12C3-1
  B      0.026856    0.060882    1.569969
  B      1.712506    0.680243    1.488505
  B      1.780839    2.016376    0.338979
  B      0.114849    2.202106   -0.204433
  B     -0.983904    1.003205    0.471427
  B      0.719696    0.580836   -0.006601
  B     -1.030984    1.342843    2.257730
  B      0.650573    1.143866    2.863280
  B      1.747313    2.362859    2.123766
  B      0.710445    3.232341    1.029836
  B      0.039126    2.776019    2.592632
  B     -0.897680    2.645289    1.106663
  Fe    -0.642602    4.271160   -0.373056
  H      0.854737    0.731392    3.958104
  H     -0.218160    3.587200    3.422257
  H     -2.000216    1.128293    2.905141
  H     -1.775170    3.528943    0.791891
  H     -0.161115    2.819552   -1.295137
  H      2.698939    2.315516   -0.353875
  H      0.946201   -0.155415   -0.907370
  H      2.637587   -0.046818    1.650247
  H      0.787433    4.463697    0.675056
  H     -0.193219   -1.085937    1.786108
  H      2.676738    2.843622    2.680182
  H     -1.932552    0.617298   -0.131728
  C      0.441029    5.079008   -1.566657
  O      1.148862    5.577791   -2.317927
  C     -2.081272    4.168212   -1.455322
  O     -2.996053    4.080553   -2.140686
  C     -1.148075    5.777927    0.479054
  O     -1.461634    6.726173    1.041847
FeB12C3-2
  B     -1.230187    0.557897    0.973897
  B     -0.824262    2.284995    1.135340
  B      0.803431    2.506544    1.778138
  B      1.412959    0.848465    1.948902
  B      0.166940   -0.361645    1.512148
  B     -0.254647    1.138236    2.370273
  B     -0.126398   -0.191430   -0.234781
  B     -0.747276    1.457136   -0.485545
  B      0.484007    2.670584   -0.021610
  Fe     2.483350    1.948207    0.446748
  B      0.933177    1.135932   -0.912315
  B      1.488569    0.047223    0.376573
  B      2.865409    0.105543    1.399306
  H     -1.657454    3.096588    1.364050
  H     -2.335803    0.158147    1.123841
  H     -0.390573   -1.124579   -0.914396
  H      0.228276   -1.415693    2.052447
  H      2.379223   -0.856963    0.367808
  H      3.895682   -0.387762    1.702453
  H      2.263338    0.360977    2.752110
  H      1.044257    3.413305    2.506977
  H      0.338362    3.719984   -0.567751
  H     -0.609303    1.128553    3.500200
  H      1.263423    1.086511   -2.052538
  H     -1.527385    1.717357   -1.339190
  C      3.659104    1.348058   -0.744526
  O      4.411508    0.939771   -1.520350
  C      3.579502    2.545467    1.712440
  O      4.280007    2.924511    2.549561
  C      2.499878    3.555425   -0.321020
  O      2.739552    4.587646   -0.788143
FeB12C3M2-1
 B                  -0.239439    0.387888    1.527884
 B                   1.525060    0.593269    1.684225
 B                   2.062771    1.630427    0.393710
 B                   0.898922    1.970109   -0.905743
Fe                  -1.224302    1.327379   -0.232393
 B                   0.834629    0.417847    0.091971
 B                  -1.029662    1.971287    1.961882
 B                   0.436104    1.476276    2.766891
 B                   1.786540    2.339547    1.963390
 B                   1.141429    3.287555    0.567655
 B                   0.254890    3.124031    2.243222
 B                  -0.777506    3.407681    0.835892
 B                  -0.161167    3.209209   -0.700070
 H                   0.418725    1.197050    3.935804
 H                   0.163992    4.016217    3.044165
 H                  -2.043645    2.020048    2.609434
 H                  -1.545014    4.321040    1.021181
 H                  -0.380823    3.990284   -1.588176
 H                   1.390305    1.822949   -2.000850
 H                   3.183319    1.541678   -0.033973
 H                   1.112201   -0.577396   -0.525572
 H                   2.230967   -0.269234    2.133887
 H                   1.770051    4.295156    0.362852
 H                  -0.702287   -0.655899    1.911480
 H                   2.742747    2.747769    2.567914
 C                  -1.035192    0.360474   -1.670799
 O                  -0.973965   -0.283760   -2.621552
 C                  -2.339356    2.521173   -0.855096
 O                  -3.164039    3.209976   -1.273858
 C                  -2.469243    0.361125    0.510202
 O                  -3.344326   -0.254075    0.931451
FeB12C3M2-2
 B                  -0.740428    0.289387    1.359692
 B                  -1.058975    1.996959    1.383858
 B                   0.267468    3.062864    1.828788
Fe                   1.924240    2.894666    3.033422
 B                   0.920678   -0.142792    1.656111
 B                   0.185599    1.300111    2.603440
 B                   0.358826   -0.073907   -0.001802
 B                  -0.833846    1.211773   -0.166190
 B                  -0.067428    2.758356    0.129930
 B                   1.699439    2.462027    0.689424
 B                   0.856870    1.513381   -0.654737
 B                   1.916517    0.619275    0.398995
 B                   2.071622    1.111598    2.075588
 H                  -2.133095    2.413177    1.725730
 H                  -1.600755   -0.464639    1.726986
 H                   0.295192   -1.077101   -0.660307
 H                   1.183616   -1.196769    2.170438
 H                   2.930073    0.140455   -0.034400
 H                   3.049946    0.563423    2.520383
 H                  -0.250539    4.122440    2.061992
 H                  -0.396521    3.745658   -0.470715
 H                  -0.226035    1.062492    3.708895
 H                   1.192546    1.675471   -1.796976
 H                  -1.748983    1.131002   -0.940652
 H                   2.538706    3.181946    0.214727
 C                   2.221234    2.138536    4.572101
 O                   2.383384    1.619590    5.588108
 C                   3.629872    3.166527    2.817797
 O                   4.753084    3.349040    2.637096
 C                   1.395103    4.505949    3.560448
 O                   1.108510    5.554088    3.946123
FeB12C3M2-3
 B                  -0.456672    0.935470    2.364933
 B                  -0.912213   -0.157675    1.079436
 B                   0.039471   -0.163297   -0.423010
 B                   1.033990    1.081771   -0.683785
 B                   1.032810    1.835621    2.174888
 B                  -0.103459    1.527315    0.676586
 B                   1.140468    0.394205    3.131518
Fe                  -0.287874   -1.220345    2.831357
 B                   0.469874   -1.338178    0.832399
 B                   1.902394   -0.185342    0.312844
 B                   1.727769   -0.919889    1.976742
 B                   2.352463    0.713653    1.934065
 B                   1.806437    1.726760    0.590324
 H                   1.150157    2.911064    2.699347
 H                  -0.860156    2.408484    0.359992
 H                  -1.322114    1.541790    2.940232
 H                  -2.057846   -0.304250    0.738049
 H                   1.449078    0.510511    4.288796
 H                   0.404162   -2.421577    0.310331
 H                   2.558022   -1.747621    2.247235
 H                   3.488112    0.923260    2.268434
 H                   2.800737   -0.703765   -0.298322
 H                   2.547402    2.650032    0.356125
 H                   1.199877    1.513561   -1.792889
 H                  -0.536030   -0.648752   -1.368366
 C                  -1.460110   -2.317874    2.148513
 O                  -2.235892   -3.073374    1.754457
 C                  -1.184224   -0.655249    4.217918
 O                  -1.768753   -0.309385    5.147299
 C                   0.640211   -2.375849    3.752314
 O                   1.222093   -3.147911    4.377219
FeB12C4-1
  B     -0.972624    0.780476    1.185349
  B     -0.510968    2.472063    1.043689
  Fe    -0.348074    4.570106    1.967998
  B      1.008381    2.731523    1.745960
  B      0.427483   -0.027557    1.996762
  B     -0.086545    1.563608    2.507377
  B      0.263745   -0.086696    0.222063
  B     -0.358871    1.472239   -0.398931
  B      0.893309    2.660246   -0.017382
  B      2.269644    1.929080    0.817881
  B      1.403290    1.067656   -0.518644
  B      1.866368    0.189918    0.963492
  B      1.654824    1.236355    2.402547
  H     -1.378952    3.408197    1.092149
  H     -2.096787    0.418008    1.301234
  H     -0.034837   -1.093868   -0.334529
  H      0.272009   -0.979364    2.688506
  H      2.740778   -0.615330    0.951857
  H      2.349806    1.193198    3.363534
  H      1.023298    3.653013   -0.682771
  H     -0.607900    1.798984    3.557313
  H      1.921241    0.882240   -1.569994
  H     -1.070802    1.577751   -1.342599
  H      3.374413    2.351347    0.718363
  H      1.240480    3.849591    2.320273
  C      0.531995    5.871829    2.849664
  O      1.105604    6.689879    3.414148
  C     -1.020060    3.923687    3.598574
  O     -1.509188    3.845827    4.633547
  C      0.324518    5.250777    0.335126
  O      0.605760    6.017853   -0.475203
  C     -1.879577    5.480060    1.697943
  O     -2.859359    6.048491    1.513929
FeB13C3-1
  B     -0.981383   -0.352833    1.608523
  B      0.094861    0.380129   -2.014381
  B      0.572246    0.064194    0.909570
  B     -0.500441   -1.167712    0.103998
  B     -0.152294   -1.342064   -1.602381
  B      1.051103   -0.314878   -0.772347
  B     -2.199565    0.896331    1.223782
  B     -1.493646    2.102413    0.101558
  B     -2.614940    0.831987   -0.513477
  B     -1.276202    1.405108   -1.490969
  B     -1.583887   -0.381129   -1.301910
  B     -0.480866    1.367817    1.416064
  Fe     0.649485    1.797492   -0.467242
  B     -2.239137   -0.647869    0.391266
  H     -3.027467   -1.524063    0.509312
  H     -3.706468    1.040289   -0.920828
  H     -2.143494   -1.079123   -2.111150
  H     -1.571645    1.982174   -2.491373
  H     -1.901537    3.217578    0.183957
  H      0.331911    0.477832   -3.177699
  H     -0.197367    1.983056    2.394768
  H      2.125827   -0.823009   -0.848766
  H      1.530329   -0.267278    1.536831
  H     -0.969988   -0.944139    2.633671
  H     -0.374106   -2.363773    0.192096
  H      0.003098   -2.304850   -2.258862
  H     -3.004210    1.226169    2.027742
  C      0.936417    2.688594   -1.990650
  O      1.134561    3.311927   -2.942143
  C      0.565856    3.331200    0.444471
  O      0.608380    4.354305    0.979095
  C      2.390304    1.638922   -0.090485
  O      3.514009    1.593287    0.170716
FeB13C3-2
  B     -1.008266   -0.349227    1.625142
  B      0.089847    0.593635   -1.936025
  B      0.538930    0.145011    0.985506
  B     -0.467767   -1.122115    0.099976
  B     -0.004201   -1.135755   -1.599702
  B      1.082699   -0.127971   -0.642833
  B     -2.306650    0.814856    1.260968
  B     -1.607027    2.117267    0.242800
  B     -2.635227    0.832581   -0.490356
  B     -1.311260    1.487489   -1.420327
  B     -1.547012   -0.338697   -1.303225
  B     -0.630743    1.407901    1.509594
  Fe     0.557952    1.946325   -0.313360
  B     -2.222608   -0.678360    0.361323
  H     -2.974944   -1.590659    0.431184
  H     -3.718911    1.017836   -0.929398
  H     -2.082941   -1.017556   -2.137794
  H     -1.637516    2.102706   -2.388389
  H     -2.072605    3.206840    0.351661
  H      0.378162    0.742211   -3.083312
  H     -0.403649    1.992904    2.520552
  H      2.185948   -0.571270   -0.730735
  H      1.476835   -0.154314    1.658497
  H     -0.978370   -0.970460    2.632378
  H     -0.301860   -2.309948    0.177467
  H      0.243634   -2.047697   -2.299356
  H     -3.155515    1.057252    2.049720
  C      1.525676    2.534457    1.071396
  O      2.200755    2.929091    1.919956
  C      1.990836    1.994513   -1.378929
  O      2.929930    2.083704   -2.047082
  C      0.067410    3.583865   -0.840059
  O     -0.188741    4.646560   -1.209686
FeB13C3-3
  B      0.918067   -0.821521   -0.929709
  B      0.249183   -1.208793    0.566776
  B     -0.928378   -0.298341    1.355748
  B     -1.670124    1.119158    0.443796
  B     -1.035777    1.428629   -1.078757
  B      0.192811    0.590823   -1.858703
  B     -0.419505    1.412746    1.771512
  B     -0.490416    2.417582    0.387498
  B      0.696023    2.080729   -1.079271
  B      1.805772    0.781651   -0.978461
  B      1.841284   -0.276313    0.447791
  B      0.711229    0.045350    1.845676
  Fe     1.582362    1.864752    0.939918
  B     -0.903617   -0.348749   -0.562879
  H     -0.809498    3.564387    0.385676
  H     -1.909915    1.693809   -1.848353
  H     -2.821421    1.209349    0.704888
  H      0.191065    0.356706   -3.019225
  H     -1.719028   -1.051955   -1.061550
  H      1.229521   -1.621745   -1.749242
  H      0.134757   -2.380916    0.743663
  H     -1.806140   -0.760767    2.007130
  H      2.845469   -0.847041    0.735720
  H      1.094333   -0.348972    2.901455
  H     -0.744487    1.899957    2.809324
  H      0.868630    3.088196   -1.689312
  H      2.820926    0.887302   -1.593573
  C      1.763844    2.103907    2.707931
  O      1.937336    2.300215    3.831585
  C      3.352810    1.650291    0.751458
  O      4.501153    1.568791    0.674981
  C      1.712866    3.621972    0.638621
  O      1.843711    4.757896    0.481419
FeB13C3M2-1
 B                   0.893942   -0.901236   -0.795444
 B                   0.178930   -1.158529    0.756732
 B                  -1.083534   -0.104076    1.313479
 B                  -1.622969    1.201290    0.318206
 B                  -0.903964    1.458797   -1.240051
 B                   0.351098    0.409783   -1.795026
 B                  -0.524315    1.525670    1.647324
 B                  -0.430153    2.461606    0.110615
 B                   0.767160    1.988559   -1.148285
 B                   1.839628    0.565634   -0.891608
 B                   1.740969   -0.365720    0.646392
 B                   0.546088    0.100543    1.910807
Fe                   1.624676    1.893570    0.966411
 B                  -0.904281   -0.322399   -0.567422
 H                  -0.808825    3.602704    0.125027
 H                  -1.640716    1.885543   -2.089199
 H                  -2.791035    1.473912    0.403740
 H                   0.373463    0.203053   -2.979367
 H                  -1.727777   -1.043302   -1.066292
 H                   1.240978   -1.892320   -1.381238
 H                   0.091747   -2.304727    1.109561
 H                  -1.925747   -0.619198    2.000002
 H                   2.741549   -0.925535    1.015195
 H                   0.773281   -0.225963    3.045569
 H                  -0.901912    2.115982    2.626945
 H                   1.176540    2.859815   -1.872040
 H                   2.874220    0.526460   -1.503251
 C                   2.182135    1.689061    2.607521
 O                   2.625212    1.658545    3.667276
 C                   3.237179    2.069359    0.321959
 O                   4.320288    2.268794   -0.005737
 C                   1.386976    3.613506    1.144287
 O                   1.348015    4.748905    1.316443
FeB13C3M2-2
 B                  -0.899998   -0.376279    1.520499
 B                   0.175288    0.897908   -1.787437
 B                   0.416980   -1.016456    0.525001
 B                  -1.199953   -1.574376    0.264843
 B                  -0.256112   -0.884935   -1.248594
 B                   1.135302    0.195133   -0.501797
 B                  -1.355183    1.256882    0.749855
 B                  -1.206703    1.854821   -1.105332
 B                  -2.513864    0.809492   -0.638207
 B                  -1.470732    0.366933   -2.000741
 B                  -2.153468   -0.875035   -1.009462
 B                   0.455031    0.635283    1.121795
Fe                   0.699198    2.279101   -0.227859
 B                  -2.393277   -0.352223    0.642084
 H                  -3.396336   -0.595655    1.257990
 H                  -3.600900    1.292863   -0.808893
 H                  -2.911907   -1.608762   -1.584146
 H                  -1.835767    0.355683   -3.145601
 H                  -1.652346    2.859431   -1.597268
 H                   0.698972    1.059058   -2.859595
 H                   1.116118    0.829460    2.109274
 H                   2.277189   -0.098584   -0.746319
 H                   1.187982   -1.859603    0.897332
 H                  -0.982382   -0.629430    2.692501
 H                  -1.363121   -2.744316    0.484911
 H                   0.147076   -1.723035   -2.008711
 H                  -1.814221    2.048396    1.527286
 C                   0.898377    3.321811   -1.617363
 O                   1.045761    4.026555   -2.514375
 C                   0.175052    3.538057    0.869817
 O                  -0.147976    4.379056    1.584503
 C                   2.360814    2.249533    0.315915
 O                   3.454852    2.261321    0.670854
FeB13C4-1
  B      0.589453   -0.559890   -2.156769
  B     -0.504160    0.709289   -1.623223
  B     -1.611535    0.157242   -0.404296
  B     -0.968752   -0.179556    1.171042
  B      0.072919   -1.650289    1.071843
  B     -1.363315   -1.511760    0.040250
  B     -1.050790   -0.976977   -1.648862
  B      1.993593   -0.768554   -1.019484
  B      1.183375    0.834395   -1.269361
  B     -0.029638    1.080586    0.146175
  B      1.858306    0.422607    0.275669
  B      0.724342   -0.077934    1.550860
  B      1.738133   -1.394500    0.577711
  Fe     0.518402   -2.464402   -0.900255
  H      1.789136    1.702426   -1.803547
  H     -0.934030    1.517802   -2.377293
  H     -0.144132    2.194943    0.542608
  H     -2.706945    0.612357   -0.404962
  H     -1.641646    0.008442    2.129382
  H      2.879784    1.037475    0.455667
  H      0.849219    0.106274    2.731006
  H      1.920369    0.578065    1.572443
  H     -2.287010   -2.204471    0.335484
  H      2.618020   -1.882115    1.215502
  H     -1.808494   -1.351124   -2.486966
  H      3.075257   -0.937360   -1.485654
  H      0.875021   -0.626674   -3.310622
  C      1.386161   -3.777770   -0.081542
  O      1.940612   -4.659309    0.426132
  C     -0.167275   -2.561319    2.239697
  O     -0.395362   -3.248642    3.128629
  C      1.365312   -2.827089   -2.420380
  O      1.925105   -3.163976   -3.373547
  C     -0.859889   -3.504670   -1.335932
  O     -1.701627   -4.233112   -1.646838
FeB5C3-1
  B     -1.027753    0.100719   -0.295216
  B     -1.331419    1.733089   -0.698769
  B      0.122699    1.128463   -1.030789
  Fe    -0.107266    1.533373    1.122793
  B      0.684865    0.005590    0.112887
  B     -2.022152    1.132100    0.732219
  H      1.437993   -0.896131    0.226019
  H      0.936855    1.242544   -1.889949
  H     -1.480090   -1.004575   -0.263559
  H     -3.068636    0.980566    1.256653
  H     -2.090024    2.500941   -1.197713
  C      1.238016    0.859060    2.039138
  O      2.100198    0.499417    2.733281
  C     -1.073549    1.823185    2.567247
  O     -1.603539    2.046017    3.579134
  C      0.510368    3.174177    0.830977
  O      0.897263    4.237152    0.591117
FeB5C3-2
  B     -1.300183   -0.072382   -0.698619
  Fe    -1.159130    1.732774   -1.965211
  B      0.192433    0.526492   -1.444042
  B     -0.369290    1.293916    0.050849
  B      0.359736   -0.320823   -0.110033
  B     -2.050448    1.387505   -0.231215
  H      0.882294   -1.077126    0.620544
  H      1.193027   -0.220752   -1.331436
  H     -2.019429   -1.005667   -0.528998
  H     -0.062735    1.866133    1.048666
  H     -2.997972    1.681060    0.408411
  C     -1.422064    0.984487   -3.541564
  O     -1.590865    0.448170   -4.555579
  C     -2.635465    2.701522   -1.894697
  O     -3.585851    3.372902   -1.941693
  C     -0.038361    3.014476   -2.429248
  O      0.724726    3.845972   -2.695060
FeB5C3-3
  B      0.495038    0.285714   -0.597727
  Fe     0.747581    0.478261    2.263680
  B      1.305753   -0.697391    0.531697
  B     -0.113023    1.381048    0.693528
  B      1.588039    1.147555    0.383273
  B     -0.379812   -0.362721    0.834396
  H     -0.687238    2.421328    0.682824
  H     -1.236277   -1.174534    0.973970
  H      0.354084    0.212611   -1.774046
  H      2.092239   -1.582957    0.514100
  H      2.601704    1.744891    0.245954
  C      0.161430   -0.851736    3.342029
  O     -0.238201   -1.710454    4.002956
  C      2.455479    0.258870    2.758330
  O      3.570293    0.113113    3.032352
  C      0.604204    2.072652    3.107651
  O      0.491429    3.102839    3.617452
FeB5C3M2-1
 B                   0.477353    0.294807   -0.513284
Fe                   0.933028    0.457781    2.348932
 B                   1.383512   -0.650526    0.578626
 B                  -0.046271    1.363731    0.713694
 B                   1.655738    1.078721    0.437972
 B                  -0.316794   -0.354743    0.854351
 H                  -0.763597    2.336059    0.673272
 H                  -1.297037   -1.055693    0.951233
 H                   0.274976    0.229276   -1.711286
 H                   2.070444   -1.636012    0.443760
 H                   2.606286    1.773708    0.164626
 C                   0.123333   -0.727291    3.317612
 O                  -0.411407   -1.530774    3.970638
 C                   2.614048    0.238872    2.711443
 O                   3.744216    0.091465    2.949823
 C                   0.517493    1.958711    3.105325
 O                   0.247399    2.970996    3.615685
FeB5C4-1
  B      0.181144    0.344771   -0.374378
  Fe     0.647515    0.510028    2.480508
  B      1.037049   -0.648996    0.724511
  B     -0.363061    1.478971    0.815534
  B      1.322450    1.199661    0.570629
  B     -0.647674   -0.366775    0.969025
  H     -1.029509    2.457017    0.753121
  H     -1.576906   -1.098310    1.047706
  H     -0.009162    0.277489   -1.541783
  H      1.694572   -1.624545    0.586942
  H      2.237144    1.899057    0.292664
  C      0.499993   -0.754166    3.733616
  O      0.395441   -1.592266    4.519555
  C     -1.158542    0.778749    2.385449
  O     -2.225289    0.981865    2.850842
  C      2.380582    0.223632    2.188175
  O      3.531780    0.053358    2.252919
  C      0.907551    1.942390    3.515294
  O      1.068145    2.886436    4.158751
FeB6C3-1
  B     -2.081840   -1.189682    0.581885
  B     -0.877648   -0.064368    1.148154
  Fe    -0.276472   -1.900146    0.207592
  B     -1.274793   -0.166716   -0.573434
  B     -0.100883    1.003380   -0.003365
  B      0.813293   -0.199716    0.813230
  B      0.396243   -0.305571   -0.996690
  H     -1.510075    0.078761    2.157976
  H     -3.195180   -1.463396    0.856593
  H      1.806904   -0.119130    1.453503
  H     -0.036519    2.182727   -0.086818
  H      1.008006   -0.324186   -2.011111
  H     -2.288263   -0.119966   -1.214622
  C     -1.008364   -3.008412   -0.968951
  O     -1.498775   -3.698226   -1.759631
  C      1.399768   -2.348360   -0.135427
  O      2.481416   -2.706812   -0.357733
  C     -0.429593   -2.867804    1.686884
  O     -0.533850   -3.467331    2.672421
FeB6C3-2
  B     -2.014642   -1.219874    0.780966
  B     -0.796857   -0.078288    1.212333
  Fe    -0.264213   -2.037100    0.372534
  B     -1.300486   -0.304322   -0.495566
  B     -0.052616    0.838663   -0.071317
  B      0.899696   -0.338181    0.734181
  B      0.399966   -0.562298   -0.951649
  H     -1.287570    0.272483    2.245693
  H     -3.118041   -1.442820    1.135889
  H      1.918203   -0.209409    1.326712
  H      0.055246    2.002626   -0.257696
  H      0.931657   -0.651005   -2.007364
  H     -2.291019   -0.176381   -1.154255
  C      0.231604   -2.921244   -1.079982
  O      0.530481   -3.544138   -2.009880
  C     -1.418350   -3.292899    0.860597
  O     -2.090782   -4.190421    1.165393
  C      0.966001   -2.574215    1.527830
  O      1.741568   -2.967901    2.292990
FeB6C3-3
  B     -0.062088    0.095405   -1.259910
  Fe     0.158054    0.423469    1.042090
  B      0.328040    1.671606   -0.778613
  B     -1.311027    0.968590   -0.519814
  B     -1.038581   -0.799713   -0.242643
  B      1.476288    0.277522   -0.635387
  B      0.611223   -1.171030   -0.423852
  H      0.850570    2.670497   -1.139884
  H     -2.455569    1.254324   -0.619015
  H     -2.042086   -1.416102   -0.195793
  H      1.073165   -2.255978   -0.449068
  H      2.583421    0.565118   -0.919417
  H     -0.866128    2.217032   -0.589854
  C     -0.652911   -0.706474    2.118703
  O     -1.155011   -1.432944    2.871615
  C     -0.357685    1.882881    1.864510
  O     -0.693979    2.843978    2.425778
  C      1.771666    0.363517    1.739615
  O      2.812498    0.320459    2.250994
FeB6C3M2-1
 B                  -1.634741   -1.186251    1.736843
 B                  -0.898200    0.319285    1.572507
 B                  -0.650810   -2.338630    1.002121
 B                  -0.886522   -0.779842    0.167197
 B                   0.558680    0.093691    0.749118
Fe                   0.411209   -1.171500    2.552319
 B                   0.711427   -1.543777    0.397455
 H                  -1.366108    1.379621    1.916047
 H                  -2.738654   -1.385770    2.187421
 H                   1.311848    0.963787    0.380080
 H                  -1.461963   -0.604830   -0.899084
 H                  -0.910051   -3.511412    0.865842
 H                   1.592253   -2.039955   -0.264665
 C                   1.307774    0.199131    3.123222
 O                   1.902354    1.106559    3.537987
 C                  -0.564753   -1.554555    3.934037
 O                  -1.192964   -1.812001    4.874857
 C                   1.549255   -2.480229    2.548135
 O                   2.305509   -3.361242    2.579172
FeB6C3M2-2
 B                  -0.089230   -0.358088   -1.189603
 B                   0.617236    1.075953    0.457760
 B                   0.836026    1.218779   -1.370528
 B                  -0.687518    1.302621   -0.774026
 B                  -0.913510    0.132915    0.340828
Fe                   2.077562   -0.241277   -0.647678
 B                   0.472061   -0.749204    0.502559
 H                   1.222614    1.987982   -2.216982
 H                  -1.461140    2.140988   -1.169750
 H                  -1.890462   -0.135153    0.997000
 H                   0.460168   -1.659662    1.292946
 H                  -0.493985   -1.105583   -2.053800
 H                   0.981159    1.836409    1.328618
 C                   2.712231   -1.439135    0.437247
 O                   3.197325   -2.235306    1.135633
 C                   3.236736    1.045761   -0.632418
 O                   4.002043    1.919494   -0.625114
 C                   2.430481   -0.898689   -2.208536
 O                   2.644224   -1.327879   -3.266790
FeB6C4-1
  B     -2.144940    1.311348   -1.384861
  B      0.200577   -0.761616   -0.706999
  B      0.369312    0.432402    0.473316
  B     -1.224861    0.146758   -0.184248
  B      0.976474    0.607918   -1.322273
  Fe    -0.353374    2.082172   -0.625489
  B     -0.650943    0.289100   -1.858782
  H     -2.564993    1.557400   -2.479574
  H      0.424193   -1.925775   -0.743534
  H      2.030885    0.742626   -1.847592
  H      0.859910    0.437212    1.552370
  H     -0.897062    0.104455   -3.002233
  H     -2.080995   -0.193304    0.575553
  C     -1.116567    2.893543    0.757383
  O     -1.602124    3.388603    1.687429
  C      1.256888    2.659576   -0.207380
  O      2.288401    3.107296    0.081813
  C     -0.526058    3.197407   -2.003806
  O     -0.625343    3.899714   -2.919799
  C     -3.315550    1.419157   -0.449547
  O     -4.231517    1.594790    0.227076
FeB6C4-2
  B     -0.218721    0.279379   -1.310762
  Fe    -0.184572    0.351839    1.387212
  B      0.394923    1.643808   -0.336112
  B     -1.274467    1.311341   -0.304993
  B     -1.478717   -0.452225   -0.271482
  B      1.259348    0.091223   -0.318652
  B      0.076524   -1.110162   -0.186947
  H      0.795087    2.741556   -0.528605
  H     -2.070096    2.171690   -0.475451
  H     -2.437555   -1.129827   -0.437585
  H      0.306039   -2.269934   -0.257195
  H      2.397420   -0.171325   -0.523863
  H     -0.232616    0.243217   -2.499023
  C      0.114010   -1.069299    2.416788
  O      0.307771   -1.992594    3.082269
  C     -2.022015    0.434154    1.169063
  O     -3.092279    0.557396    1.666520
  C     -0.378731    1.471249    2.762928
  O     -0.499341    2.179425    3.665396
  C      1.474123    1.128906    1.101966
  O      2.431775    1.656920    1.563051
FeB7C3-1
  B     -0.207273   -1.419952    1.037271
  B     -1.228961   -0.321393    0.193739
  B      1.372845   -0.193974   -0.682699
  Fe    -0.222135   -1.743392   -1.085627
  B     -1.625893   -1.982305    0.572651
  B      0.464367    0.222471    0.767487
  B      1.339580   -1.378261    0.481339
  B     -0.203791    0.449924   -0.886511
  H      0.687723    1.044030    1.596232
  H     -2.646534   -2.548626    0.717220
  H     -0.798038   -2.311839    1.722439
  H     -2.366396    0.040189    0.250860
  H      2.324617    0.167452   -1.289922
  H     -0.551074    1.346280   -1.578668
  H      2.211672   -2.045940    0.929632
  C      0.338070   -3.426134   -0.965891
  O      0.700041   -4.521658   -0.867869
  C      0.664305   -1.334391   -2.554254
  O      1.176846   -1.154378   -3.580228
  C     -1.736396   -1.973868   -1.977869
  O     -2.718304   -2.102205   -2.579459
FeB7C3-2
  Fe     1.581423   -0.064909    0.171516
  B      0.267647   -1.797294    0.778258
  H      0.074748   -2.827246    0.209648
  B      0.385287    0.326711    2.048102
  B     -0.703660   -1.025241    2.000293
  H     -1.730962   -1.280984    2.523696
  B      2.061111   -0.227940    2.149757
  H      2.924303    0.239309    2.813688
  B      0.904434   -1.455432    2.559430
  H      0.759097   -2.057071    3.577504
  B      1.976680   -1.767003    1.235501
  H      2.763674   -2.640972    1.091776
  B     -0.411081   -0.171903    0.525552
  H     -1.360467    0.229928   -0.065093
  H      0.300625    1.324705    2.694801
  C      0.713435    0.817570   -1.128808
  O      0.267540    1.414523   -2.014888
  C      2.727421    1.271752    0.422367
  O      3.459864    2.153815    0.577232
  C      2.524554   -1.029548   -0.985562
  O      3.124434   -1.661552   -1.746441
FeB7C3-3
  Fe     1.522202   -0.039270    0.134733
  B      0.281236   -1.762652    0.739299
  H      0.116774   -2.801493    0.171411
  B      0.396568    0.342562    1.994857
  B     -0.708765   -1.001362    1.953852
  H     -1.687635   -1.299190    2.544039
  B      2.045822   -0.167795    2.134564
  H      2.958337    0.279208    2.741861
  B      0.929376   -1.437622    2.528228
  H      0.791286   -2.038420    3.547069
  B      1.957596   -1.779193    1.172047
  H      2.800665   -2.596809    1.024111
  B     -0.450912   -0.143474    0.487990
  H     -1.396836    0.261192   -0.103189
  H      0.345537    1.343570    2.646083
  C      3.292776   -0.034209   -0.034899
  O      4.444727   -0.018535   -0.166701
  C      1.196122   -0.603874   -1.526402
  O      0.968678   -1.006807   -2.585834
  C      1.322087    1.711484   -0.146447
  O      1.179345    2.849954   -0.287838
FeB7C3-4
  B      0.696523   -0.464870    1.316358
  H      0.648239    0.173374    2.318059
  B     -0.534424   -1.587582    0.865954
  H     -1.448341   -1.695900    1.614096
  Fe     2.297855   -0.328980   -0.075653
  B      1.036183   -1.653300   -0.795557
  B      0.022237   -0.214460   -0.288426
  B      1.273499   -2.089139    0.967386
  H      1.918424   -2.786006    1.678035
  B      0.173372   -2.934864   -0.130151
  H      0.111842   -4.113391   -0.085444
  B     -0.637919   -1.718803   -0.944881
  H     -0.461713    0.781775   -0.712614
  H     -1.521852   -1.664909   -1.726224
  H      2.149744   -1.312720   -1.394921
  C      2.565177    0.775941    1.296067
  O      2.887484    1.539918    2.104675
  C      2.563469    0.992672   -1.255743
  O      2.688983    1.849283   -2.017776
  C      3.926828   -1.048793    0.119414
  O      4.956375   -1.546762    0.268827
FeB7C3M2-1
 B                  -1.228239   -1.399659    0.756496
 B                  -2.010585   -0.421643    1.947610
 B                  -2.780091   -0.466334    0.308179
 B                  -1.527867    0.746161   -0.440747
Fe                  -2.459549    1.433819    1.415430
 B                  -1.668942   -0.950083   -0.908496
 B                  -0.232084   -0.451146   -0.372717
 B                  -0.566169    0.304166    1.133294
 H                  -0.983679   -2.518823    1.144723
 H                  -2.038589   -1.580847   -1.867060
 H                  -1.534248    1.639931   -1.254785
 H                   0.900632   -0.558939   -0.771119
 H                   0.399005    0.692694    1.749494
 H                  -2.208899   -0.977473    2.997617
 H                  -3.926476   -0.811653    0.138587
 C                  -1.511151    2.890155    1.409322
 O                  -0.853516    3.845253    1.414948
 C                  -3.032357    1.288677    3.043940
 O                  -3.448087    1.285615    4.132566
 C                  -3.795860    2.098447    0.525066
 O                  -4.698107    2.512708   -0.074071
FeB7C3M2-2
 B                  -1.438979   -0.067551    1.842711
 B                  -0.149533   -0.332533    0.708615
 H                   0.597136    0.546518    0.349295
 B                  -0.150987   -1.354838    2.165248
 H                   0.815264   -1.421818    2.894598
 B                  -1.687944   -1.494772    2.849316
 H                  -2.005736   -1.657910    3.999047
 B                  -1.359527   -2.588956    1.504940
 H                  -1.532942   -3.784583    1.590201
Fe                  -1.980870   -1.097607   -0.203707
 B                  -0.097125   -1.956276    0.491884
 H                   0.699815   -2.662567   -0.078483
 B                  -2.817105   -1.372894    1.674641
 H                  -1.685650    1.050761    2.237054
 H                  -3.918547   -1.469628    2.142855
 C                  -1.682066   -2.233115   -1.475845
 O                  -1.506161   -2.999409   -2.326687
 C                  -1.763525    0.344567   -1.136754
 O                  -1.641272    1.313776   -1.759444
 C                  -3.705567   -1.175019   -0.034916
 O                  -4.862569   -1.185231   -0.243915
FeB7C4-1
  B      0.368669   -0.040056    0.775009
  H     -0.048653    1.059006    0.914693
  B     -0.480132   -1.248238   -0.061766
  H     -1.524107   -0.994450   -0.568463
  B      1.782359   -0.655960    1.329474
  H      2.582474   -0.064720    1.978684
  Fe     2.005585   -2.645747    0.792615
  B      1.367131   -0.878168   -0.400925
  B      0.208919   -1.564027    1.666239
  H     -0.317302   -1.714047    2.723784
  B     -0.178105   -2.918154    0.661986
  H     -0.951577   -3.751921    1.008769
  B      0.615069   -2.466779   -0.805121
  H      1.905232   -0.412681   -1.360380
  H     -0.027752   -3.588063   -0.525861
  C      2.599225   -2.577083    2.450567
  O      2.995002   -2.572062    3.540382
  C      3.571425   -2.410885    0.005582
  O      4.589010   -2.232566   -0.519798
  C      0.824690   -2.692800   -2.244990
  O      1.043822   -2.815382   -3.368353
  C      1.994667   -4.423633    0.705463
  O      2.006896   -5.584005    0.654724
FeB7C4-2
  B     -1.253161   -0.686538   -0.312353
  B      0.447480   -0.063429   -0.518796
  B     -0.855290    0.996601   -0.432763
  B     -1.736366    0.737436    1.010452
  B     -1.020658   -0.665467    1.661133
  Fe    -0.112922   -2.350995    2.512020
  B      0.166638   -1.114968    0.679669
  B      0.065526    0.691605    1.100745
  H     -1.151378    1.941846   -1.082060
  H      1.303116   -0.001816   -1.333988
  H      0.880642   -2.109097    1.031025
  H      0.782498    1.345743    1.783850
  H     -2.627609    1.453940    1.324238
  H     -2.237283   -0.364533    1.778549
  H     -2.017280   -1.398054   -0.876597
  C      0.901639   -3.779348    2.916515
  O      1.527036   -4.700711    3.224143
  C     -1.283867   -3.324708    1.515038
  O     -2.022790   -3.935370    0.879643
  C     -1.280572   -2.221557    3.831405
  O     -2.043109   -2.146155    4.699176
  C      1.010565   -1.188938    3.357588
  O      1.721322   -0.469539    3.903350
FeB7C4-3
  B      0.299127   -0.425005   -0.035641
  B     -1.333453   -0.911558    0.270783
  B      0.677112    1.078279    0.766424
  B     -0.714999    0.284607    1.418506
  B      0.322205    1.116388   -0.914281
  B     -1.025341   -0.064701   -1.237832
  Fe    -2.550594    0.709436    0.300422
  B     -0.803551    1.932191    0.589502
  H      1.111253   -1.281299   -0.140313
  H      1.045299    1.579760   -1.724221
  H      1.666146    1.467338    1.279787
  H     -0.835120    3.054872    0.972934
  H     -0.709030    0.062177    2.587379
  H     -1.591043   -2.060035    0.419687
  H     -1.239835   -0.508698   -2.314408
  C     -3.072983    1.656946    1.725254
  O     -3.383929    2.241276    2.670371
  C     -1.309553    1.614079   -1.020857
  O     -1.666549    2.453560   -1.858874
  C     -3.547483   -0.729229    0.661534
  O     -4.265576   -1.594436    0.932660
  C     -3.858895    1.362992   -0.762233
  O     -4.708968    1.751976   -1.432618
FeB8C3-1
  Fe    -0.795425    0.271242    0.067251
  B     -0.708829   -1.699445    0.921644
  H     -1.337994   -2.643877    0.560255
  B      0.870816   -1.066346    0.297789
  H      1.556993   -1.483495   -0.581732
  B     -0.082985    0.602233    2.210819
  H     -0.214262    1.581093    2.872788
  B     -0.198144   -1.099963    2.771463
  H     -0.448793   -1.515651    3.853058
  B      1.348346   -0.479243    2.162173
  H      2.379610   -0.381535    2.738772
  B      1.050178    0.614626    0.843719
  B     -1.498636   -0.405772    1.848920
  H     -2.598495   -0.388470    2.293221
  B      0.794815   -2.078239    1.712654
  H      1.296191   -3.126634    1.916377
  H      1.877601    1.404090    0.528351
  C     -1.039082   -0.621854   -1.467557
  O     -1.177980   -1.226385   -2.440590
  C     -0.227563    1.781334   -0.708333
  O      0.089546    2.761989   -1.232312
  C     -2.478143    0.872865    0.173492
  O     -3.558083    1.285443    0.190298
FeB8C3-2
  B     -0.567869   -1.042046   -0.752945
  B      0.051760    1.118042    0.654123
  B     -1.457721    0.476824   -0.195202
  B     -0.550281   -0.579523    1.026926
  B      1.121434   -0.095141    1.169500
  B      0.719580   -1.497208    0.255510
  Fe     1.234057    0.218449   -0.983037
  B     -0.815321    0.230591   -1.794033
  B     -0.394891    1.694760   -0.840672
  H      0.229884    2.069492    1.361472
  H     -0.946830   -2.033900   -1.309744
  H     -1.264947   -0.946146    1.904003
  H      1.219062   -2.563677    0.371580
  H      1.943696   -0.036379    2.018489
  H     -0.458725    2.792225   -1.278016
  H     -2.604319    0.624187    0.083320
  H     -1.181672    0.274080   -2.918111
  C      2.671327    1.026597   -0.303680
  O      3.600636    1.583846    0.100289
  C      2.045809   -1.180500   -1.734344
  O      2.564771   -2.067697   -2.264190
  C      1.297850    1.171860   -2.483844
  O      1.447137    1.764568   -3.468751
FeB8C3M2-1
 B                  -0.875743   -0.762448   -1.176046
 B                  -0.324121    1.232470    1.039622
Fe                  -1.785173    1.319245   -0.447064
 B                  -0.833005   -0.410056    0.894776
 B                   0.867026    0.050711    0.651863
 B                   0.197727   -1.372217   -0.028716
 B                   0.829962   -0.258504   -1.167881
 B                  -0.383465    0.736395   -1.876033
 B                   0.437427    1.476770   -0.518636
 H                  -0.216532    1.884127    2.044385
 H                  -1.557632   -1.522637   -1.819412
 H                  -1.482159   -0.911400    1.780147
 H                   0.553583   -2.506215    0.157146
 H                   1.826898    0.037814    1.384129
 H                   1.106352    2.466863   -0.701067
 H                   1.759464   -0.519419   -1.892899
 H                  -0.319638    1.018258   -3.043245
 C                  -2.070632    2.610088    0.675803
 O                  -2.350340    3.522384    1.335896
 C                  -2.152205    2.133060   -1.933964
 O                  -2.483961    2.754499   -2.855902
 C                  -3.252277    0.410786   -0.234130
 O                  -4.223314   -0.201683   -0.091271
FeB8C3M2-2
 B                  -1.261152    0.013747   -0.865071
 B                  -0.375407    1.639643   -0.898588
 B                   1.240697    0.779344   -0.507432
 B                   0.371767   -0.855401   -0.470128
 B                  -0.727510   -0.218856    0.944709
 B                   0.976960   -0.105283    0.934217
 B                   0.118778    1.364648    0.933903
 B                  -1.468426    1.197306    0.342085
Fe                   0.292861    0.204980   -2.334137
 H                  -2.286870   -0.430888   -1.320640
 H                  -1.283125   -0.879455    1.788475
 H                   0.686263   -2.013751   -0.599153
 H                  -0.590465    2.743542   -1.337332
 H                   2.380072    1.162634   -0.617024
 H                   0.373651    2.215612    1.751487
 H                  -2.481861    1.758044    0.663181
 H                   1.802773   -0.523913    1.700606
 C                  -0.275408   -1.251994   -3.080782
 O                  -0.667557   -2.234225   -3.551507
 C                   1.948601    0.102402   -2.860570
 O                   3.034741    0.029641   -3.261202
 C                  -0.452928    1.335946   -3.427058
 O                  -0.929483    2.062518   -4.195232
FeB8C4-1
  Fe    -0.584906    0.562628   -0.069361
  B     -1.199996   -1.490052    0.879957
  H     -2.141206   -2.174156    0.658811
  B      1.321143   -0.691509    0.081898
  H      2.164752   -0.852912   -0.734124
  B      0.046165    0.646947    2.126557
  H      0.012783    1.579040    2.867418
  B     -0.305807   -1.127105    2.386980
  H     -0.491235   -1.691873    3.412845
  B      1.340417   -0.607947    1.882745
  H      2.277251   -0.818950    2.578183
  B      1.286810    0.801437    0.896386
  B     -1.478015   -0.015422    1.769521
  H     -2.536082    0.280273    2.211294
  B      0.566418   -2.019710    1.121763
  H      0.964754   -3.124677    1.240837
  H      2.085706    1.669449    0.797510
  C     -0.097511   -1.574707   -0.354736
  O     -0.219076   -2.184601   -1.420536
  C     -0.371743    0.514010   -1.865812
  O     -0.213848    0.528334   -3.004407
  C     -0.184664    2.296758   -0.014526
  O     -0.036552    3.443314    0.017148
  C     -2.350639    0.841325   -0.205151
  O     -3.474524    1.041765   -0.382129
FeB8C4-2
  Fe    -1.365358   -0.772171    2.911302
  B     -1.991074   -0.988193    0.788151
  B     -0.131783   -0.624460    0.016707
  B      0.428885   -0.249725    1.738691
  B     -0.334191   -1.809547    1.412943
  B     -2.005067    0.753494    1.314587
  B     -0.585967    1.049618    2.378070
  B     -1.512564    0.268367   -0.263036
  B     -0.320342    1.098193    0.698805
  H     -1.016390   -2.494002    0.644331
  H     -0.308808    1.932656    3.119363
  H      1.558258   -0.342533    2.116917
  H      0.228272    2.058377    0.269575
  H     -1.963782    0.559984   -1.316398
  H     -2.946298    1.448565    1.532034
  H     -2.846013   -1.724683    0.405872
  H      0.534714   -1.048294   -0.869542
  C     -2.225410    0.398228    3.920375
  O     -2.808670    1.123452    4.610008
  C     -0.307240   -1.268056    4.244419
  O      0.408625   -1.564819    5.106286
  C      0.627169   -2.801267    1.947278
  O      1.340167   -3.600437    2.371769
  C     -2.600063   -2.051918    3.064653
  O     -3.391993   -2.891121    3.170623
FeB9C3-1
  B     -0.991822   -0.747609    0.356618
  B      0.037938    1.237912    1.942925
  Fe    -1.626863    1.453929    0.381047
  B      0.637426   -0.372423   -0.344740
  B      0.345943    1.358240   -0.779143
  B      1.306947    0.919290    0.694892
  B     -1.164659    0.025843    1.909726
  B      0.312633    2.338413    0.618478
  B     -0.842341    0.123100   -1.103847
  B      0.431756   -0.456628    1.430398
  H     -1.839104   -0.355042    2.805208
  H      0.604536    3.481938    0.713614
  H      1.013076   -1.275592    2.060740
  H     -1.284379   -0.154119   -2.166623
  H     -1.724428   -1.682610    0.248402
  H      0.083496    1.797821    2.995018
  H      2.478208    1.030566    0.842483
  H      1.362965   -1.123387   -0.906519
  H      0.607817    1.983023   -1.760776
  C     -1.814812    3.158795    0.889512
  O     -2.049832    4.238540    1.230417
  C     -3.137737    0.956733    1.200630
  O     -4.169496    0.685300    1.646937
  C     -2.466465    1.743000   -1.172195
  O     -3.047939    2.024884   -2.131228
FeB9C3-2
  B     -0.693891   -0.818011    0.424229
  B     -0.766704    0.926266    0.752006
  B      0.025464    1.636296   -0.670993
  B      0.068325   -0.126859   -1.061199
  B      0.302321   -0.035135    1.719740
  B      0.793944    1.646241    0.971053
  B      1.554113    0.770251   -0.473209
  B      1.066108   -0.895057    0.268795
  B      1.892329    0.326420    1.153521
  Fe    -2.008158    0.641220   -0.698868
  H      2.930683    0.271661    1.713790
  H      0.107383   -0.620868   -2.143394
  H      2.442663    1.075553   -1.196733
  H      1.549591   -1.972490    0.160920
  H      0.094353   -0.341874    2.845794
  H     -1.275829   -1.811497    0.696048
  H      0.026805    2.642968   -1.292454
  H      0.981990    2.693617    1.493507
  H     -2.033456    1.315134    0.792180
  C     -2.681492    2.180652   -1.314245
  O     -3.113089    3.182289   -1.691857
  C     -2.070489   -0.072616   -2.340181
  O     -2.218580   -0.502341   -3.401510
  C     -3.415966   -0.337962   -0.188501
  O     -4.321249   -0.962591    0.161525
FeB9C3M2-1
 B                  -1.801211    0.199663    0.667340
 B                  -1.061278    0.783445    2.198020
 B                   0.538286    1.317679    1.969851
 B                   0.400620    1.952227    0.398779
 B                  -1.217150    2.667798    0.091845
 B                  -0.014682    0.210995    0.803163
 B                  -0.646970    2.525593    1.793497
 B                  -0.778430    1.034249   -0.605725
Fe                  -2.831994    1.513746   -0.630550
 B                  -2.249990    1.845703    1.378827
 H                  -1.363102    0.253787    3.237232
 H                  -2.280037   -0.902201    0.759538
 H                  -0.300759    0.677978   -1.652493
 H                   0.592817   -0.814396    0.627132
 H                   1.367414    2.440464   -0.128540
 H                  -1.155371    3.796443   -0.325243
 H                   1.489400    1.261976    2.700569
 H                  -0.587917    3.514014    2.479830
 H                  -3.147101    2.223494    2.088924
 C                  -3.539633    3.076067   -0.909364
 O                  -4.027281    4.110262   -1.092407
 C                  -4.239586    0.637686   -0.112239
 O                  -5.179091    0.060802    0.239206
 C                  -2.698691    0.942584   -2.266838
 O                  -2.644473    0.567568   -3.362463
FeB9C3M2-2
 B                  -0.368503    0.255062    1.252115
 H                  -1.128651    1.179095    1.101546
 B                   0.300510   -0.110073    2.883195
 H                   0.158263    0.688880    3.774991
 B                   0.440770   -1.815200    3.311194
 H                   0.548787   -2.359649    4.376639
 B                   1.746211   -1.140517    2.480012
 H                   2.800825   -1.257172    3.053115
 B                   1.406559    0.332765    1.527989
 H                   2.126930    1.280002    1.720237
Fe                  -1.293403   -1.565611    2.225408
 B                   0.698922   -2.403300    1.686117
 H                   0.920220   -3.579072    1.532298
 B                  -0.080265   -1.457179    0.349164
 H                  -0.597436   -2.027544   -0.579800
 B                   1.678079   -1.257559    0.695079
 H                   2.646589   -1.721371    0.147313
 B                   0.749590   -0.017082    0.004651
 H                   0.864409    0.554583   -1.046322
 C                  -2.575865   -0.944791    1.213793
 O                  -3.461334   -0.580948    0.567513
 C                  -1.721294   -3.245267    2.162800
 O                  -2.001431   -4.365014    2.138332
 C                  -1.866769   -1.238403    3.829256
 O                  -2.273787   -1.048450    4.895146
FeB9C4-1
  B      0.070839   -1.382756    0.436143
  B     -0.519285    0.307982    0.171215
  B      0.528689    0.419530   -1.468452
  Fe     1.242944   -1.629983   -1.483791
  B      0.677219   -0.044399    1.410456
  B      0.972750    1.328438    0.116469
  B      2.114334    0.149179   -0.768378
  B      1.820448   -1.143401    0.572679
  B      2.289613    0.512911    0.954280
  B     -0.624418   -0.819368   -1.094585
  H      3.267529    0.720158    1.589734
  H      1.963866    1.804378    0.866902
  H      2.619203   -1.835788    1.115838
  H      0.387921    0.107970    2.550248
  H     -0.472741   -2.278459    1.000109
  H      0.358316    1.134902   -2.404827
  H      0.649739    2.460230   -0.093869
  H     -1.534362    0.869840    0.421985
  H     -1.648574   -1.045685   -1.648431
  C      1.491294   -1.344414   -3.211359
  O      1.628016   -1.136881   -4.343676
  C      0.100544   -2.950578   -1.727752
  O     -0.612063   -3.850219   -1.889820
  C      3.288437    0.586505   -1.548837
  O      4.213986    0.907206   -2.157415
  C      2.653806   -2.692265   -1.264061
  O      3.566111   -3.398399   -1.154226
FeB9C4-2
  B     -0.855476   -0.598582    0.381860
  B     -0.995581    1.142944    0.781141
  B      0.034366    1.591593   -0.824670
  B      0.175147   -0.149269   -1.221676
  B      0.165357    0.116192    1.646407
  B      0.698720    1.700910    0.828569
  B      1.548137    0.719837   -0.506420
  B      0.905771   -0.857743    0.244966
  B      1.768404    0.362606    1.139744
  Fe    -1.897817    0.590404   -1.150980
  H      2.768375    0.300560    1.764692
  H      0.399251   -0.732328   -2.236750
  H      2.481256    0.954242   -1.199927
  H      1.340665   -1.961380    0.215288
  H     -0.071184   -0.160423    2.775225
  H     -1.489349   -1.555777    0.701912
  H      0.133921    2.582818   -1.479147
  H      0.959518    2.761221    1.293163
  H     -1.755860    1.759660    1.460910
  C     -1.824632   -1.161737   -1.595455
  O     -1.952206   -2.244371   -1.982198
  C     -2.019257    0.981642   -2.898249
  O     -2.075230    1.234140   -4.021217
  C     -3.552702    0.313903   -0.514416
  O     -4.607384    0.132029   -0.087209
  C     -2.102855    2.351593   -0.790313
  O     -2.405799    3.461865   -0.673557
FeB9C4-3
  B      0.028949    0.300886    1.181859
  H     -0.424607    1.342538    0.824471
  B     -0.186203    0.072179    2.926189
  H     -0.384699    0.902023    3.751512
  B      0.674640   -1.464476    3.115779
  H      0.725182   -1.794128    4.259230
  B      1.426770   -0.007384    2.313459
  H      2.165867    0.785382    2.789972
  B      1.524555   -0.483243    0.609781
  H      2.276667    0.049804   -0.135071
  Fe    -1.225916   -1.423615    1.909828
  B      0.575931   -2.762326    1.991632
  H      0.537221   -3.893958    2.340533
  B      1.951108   -1.643112    1.881553
  H      3.040664   -2.028810    2.143628
  B      1.295889   -2.212322    0.344469
  H      1.900743   -2.851753   -0.442704
  B     -0.083109   -0.972863    0.032576
  H     -0.594185   -0.822316   -1.025715
  C     -2.049571   -0.381265    3.117910
  O     -2.876865    0.076897    3.799980
  C     -2.565775   -1.192719    0.736101
  O     -3.438394   -1.036759    0.000800
  C     -1.926301   -2.907601    2.640206
  O     -2.388888   -3.846704    3.120507
  C     -0.310283   -2.651233    0.486911
  O     -0.896590   -3.539222   -0.127093
